# Supplementary material for: Maternal Obesity Programs the Premature Aging of Rat Offspring Liver Mitochondrial Electron Transport Chain Genes in a Sex-Dependent Manner
Source: Biology (Basel). 2023 Aug 24;12(9):1166. doi: 10.3390/biology12091166 (PMC10526092; doi:10.3390/biology12091166)
Supplement: Supplementary file 1 [file biology-12-01166-s001.zip]

Archive with 1 entries (1 files):
- biology-2534206-supplementary.pdf
